# Supplementary material for: PF-04691502, a PI3K/mTOR Dual Inhibitor, Ameliorates AD-like Pathology in a Mouse Model of AD
Source: Cells. 2025 Sep 21;14(18):1474. doi: 10.3390/cells14181474 (PMC12468398; doi:10.3390/cells14181474)
Supplement: Supplementary file 1 [file cells-14-01474-s001.zip]

Archive with 1 entries (1 files):
- cells-3749784-supplementary.pdf
